# Supplementary material for: Characterisation of IL-23 receptor antagonists and disease relevant mutants using fluorescent probes
Source: Nat Commun. 2023 May 19;14:2882. doi: 10.1038/s41467-023-38541-2 (PMC10199020; doi:10.1038/s41467-023-38541-2)
Supplement: Supplementary file 3 — Source Data [file 41467_2023_38541_MOESM3_ESM.xlsx]

## Sheet: Figure 1
	Figure 1b:
	[IL-23] (logM)	Mean	SEM	N
	-8.17609	99.9999	2.82828	15
	-8.65321	87.7432	2.45221	15
	-9.13033	81.1732	3.19975	15
	-9.60746	57.9293	4.80913	15
	-10.0846	37.1847	5.13528	15
	-10.5617	17.5519	6.93773	15
	-11.0388	4.02764	6.77647	15
	[IL12p40] (logM)	Mean	SEM	N
	-5.82391	91.497	3.74806	6
	-6.30103	76.0514	2.5452	15
	-6.77815	53.081	2.85449	15
	-7.25527	35.2927	2.94224	15
	-7.73239	24.5856	2.74977	15
	-8.20952	14.7912	4.45039	15
	-8.68664	5.94589	3.02352	15
	-9.16376	-1.66541	4.12264	15
	-9.64088	-8.17785	4.48718	9
	[IL12p80] (logM)	Mean	SEM
	-6.60206	98.7164	2.69142	15
	-7.07918	88.7887	2.69679	15
	-7.5563	81.0401	3.21535	15
	-8.03342	64.1085	4.51546	15
	-8.51055	47.5427	4.8456	15
	-8.98767	24.918	3.36531	15
	-9.46479	9.27366	3.20038	15
	-9.94191	0.864277	3.75237	15
	[IL12] (logM)	Mean	SEM
	-6.39794	40.1585	3.28012	12
	-6.87506	23.8396	3.29906	12
	-7.35218	16.6906	5.28768	12
	-7.8293	7.72133	7.20198	12
	-8.30643	-0.990538	5.50917	12
	-8.78355	-3.01172	6.14266	9
	-9.26067	-4.24413	3.92852	12
	-9.73779	-6.25763	5.11843	12
	Figure 1c
	[IL-23] (logM)	Mean	SEM	N
	-8.17609	99.9999	2.82828	15
	-8.65321	87.7432	2.45221	15
	-9.13033	81.1732	3.19975	15
	-9.60746	57.9293	4.80913	15
	-10.0846	37.1847	5.13528	15
	-10.5617	17.5519	6.93773	15
	-11.0388	4.02764	6.77647	15
	[P630] (logM)	Mean	SEM	N
	-5.09151	84.0625	4.95488	9
	-5.56864	77.8076	4.78284	12
	-6.04576	62.3503	4.8962	12
	-6.52288	55.1992	5.72363	15
	-7	30.8209	4.94176	15
	-7.47712	11.8559	3.28301	15
	-7.95424	6.90161	4.31475	15
	-8.43136	-2.65824	4.19627	15
	-8.90849	4.00432	10.7206	6
	-9.38561	-5.83421	8.43657	3
	-9.86273	10.7231	6.51507	3
	[TEEEQQLY] (logM)	Mean	SEM	N
	-4.56864	13.433	7.3643	12
	-5.04576	6.92712	5.38519	12
	-5.52288	9.9603	5.05884	12
	-6	11.7979	6.31565	15
	-6.47712	6.70846	4.63735	15
	-6.95424	2.6729	4.19964	15
	-7.43136	2.47499	3.68031	15
	-7.90849	7.53212	8.05252	6

## Sheet: Figure 2
	Figure 2:
	Panel c:
		Specific			Non-specific
	[P630-TMR] (nM)	Mean	SEM	N	Mean	SEM	N
	3000	5.13668	0.210101	5	0.866383	0.262532	5
	1000	4.09523	0.123371	14	0.42716	0.0692477	8
	333.333	3.45298	0.115445	14	0.298787	0.0175019	10
	111.111	2.64449	0.161634	13	0.26464	0.00704228	10
	37.037	1.47298	0.0785214	14	0.250481	0.00392087	10
	12.3457	0.768226	0.0490274	14	0.245002	0.00275538	10
	4.11523	0.424959	0.0173281	14	0.250927	0.00743478	10
	1.37174	0.305467	0.00653606	14	0.241746	0.00112318	9
	0.457247	0.258211	0.00362051	14	0.245833	0.00269064	9
	0	0.244439	0.00149886	9	0.241489	0.00080131	6
	Panel d:
		Specific			Non-specific
	[P630-TMR] (nM)	Mean	SEM	N	Mean	SEM	N
	3000	1.6368	0.0419116	6	0.491415	0.0832226	5
	1000	1.32288	0.07167	13	0.323318	0.0298179	8
	333.333	1.17578	0.0661856	15	0.270851	0.00838262	10
	111.111	1.00289	0.0509562	15	0.253131	0.00489838	10
	37.037	0.66153	0.0270748	14	0.247657	0.00230369	10
	12.3457	0.447185	0.0176717	14	0.243922	0.00249507	9
	4.11523	0.31495	0.00761516	14	0.240951	0.00196386	9
	1.37174	0.271015	0.00421925	14	0.23889	0.00251422	9
	0.457247	0.251193	0.0028118	14	0.242565	0.00267295	9
	0	0.244675	0.00348988	9	0.242306	0.00164164	6
	Panel e:
		Specific			Non-specific
	[P630-TMR] (nM)	Mean	SEM	N	Mean	SEM	N
	3000	0.295876	0.00241183	12	0.272931	0.00255357	8
	1000	0.282332	0.00178608	13	0.259859	0.00255945	8
	333.333	0.274002	0.0015077	15	0.251868	0.00238881	10
	111.111	0.268997	0.00139118	15	0.249731	0.00170719	10
	37.037	0.260423	0.00170558	15	0.250463	0.00162194	10
	12.3457	0.256527	0.001459	15	0.249877	0.00222773	10
	4.11523	0.254433	0.00179515	15	0.247714	0.00209347	10
	1.37174	0.250645	0.00194638	15	0.249364	0.00214373	10
	0.457247	0.24942	0.000724906	3	0.24495	0.0010147	2
	0	0.254053	0.00137956	15	0.251374	0.00199976	10
	Panel f:
		NL-IL23R			NL-IL23R + IL12RB1			IL23R + NL-IL12RB1
	[P630-TMR] (nM)	Mean	SEM	N	Mean	SEM	N	Mean	SEM	N
	3000	19.8619	14.2384	6	1.10745	0.113844	6	0.0229447	0.00215167	12
	1000	15.1461	10.9469	13	1.0032	0.06662	13	0.0231259	0.00111694	13
	333.333	13.5478	10.0343	15	0.90493	0.0634459	15	0.0221334	0.00116034	15
	111.111	9.57245	6.92998	14	0.749758	0.0484017	15	0.0192662	0.00155463	15
	37.037	2.93625	1.65571	15	0.414684	0.0258231	14	0.00995927	0.000985963	15
	12.3457	2.77767	2.17761	15	0.203001	0.0161222	14	0.0066504	0.000957333	15
	4.11523	2.96253	2.69171	15	0.0741426	0.00741909	14	0.00671887	0.000990862	15
	1.37174	0.816443	0.727396	15	0.0316311	0.0033522	14	0.00128053	0.000910234	15
	0.457247	0.0193826	0.00413225	9	0.0127942	0.00240921	9	0.00447	0.000724765	3
	0	0.00168679	0.0014064	14	0.00150979	0.00242171	14	0.00267847	0.000752455	15
	Panel g:
		NL-IL23R			NL-IL23R + IL12RB1			IL23R + NL-IL12RB1
	[P630-TMR] (nM)	Mean	SEM	N	Mean	SEM	N	Mean	SEM	N
	3000	99.0015	1.52805	5	100.024	2.04321	6	100.001	2.73977	12
	1000	100.336	4.9141	12	106.516	2.95871	13	109.773	9.88555	13
	333.333	85.3997	4.81469	14	96.8733	5.23724	15	101.642	6.63249	15
	111.111	64.3078	5.74624	13	80.9844	4.79366	15	87.2944	6.67102	15
	37.037	33.5672	2.9698	14	45.1459	3.20009	14	44.6085	4.24983	15
	12.3457	14.5245	1.68366	14	22.4565	2.25774	14	28.4128	4.2678	15
	4.11523	4.85339	0.538048	14	8.24859	1.00602	14	30.2039	5.25012	15
	1.37174	1.75915	0.216588	14	3.55827	0.465261	14	3.03736	4.19463	15
	0.457247	0.553398	0.118752	9	1.58001	0.299271	9	20.2943	3.29092	3
	Panel h:
		IL23R + NL-IL12RB1			NL-IL12RB1
	[P630-TMR] (nM)	Mean	SEM	N	Mean	SEM	N
	3000	0.0229447	0.00215167	12	0.00213733	0.000983625	15
	1000	0.0231259	0.00111694	13	0.00310428	0.000939414	13
	333.333	0.0221334	0.00116034	15	0.0041728	0.000847192	15
	111.111	0.0192662	0.00155463	15	0.00208333	0.00064446	15
	37.037	0.00995927	0.000985963	15	0.0013598	0.00115696	15
	12.3457	0.0066504	0.000957333	15	0.000189133	0.000878888	15
	4.11523	0.00671887	0.000990862	15	0.00136993	0.00130564	15
	1.37174	0.00128053	0.000910234	15	-0.0013564	0.00101151	15
	0.457247	0.00447	0.000724765	3
	0	0.00267847	0.000752455	15	-0.000594533	0.00116083	15

## Sheet: Figure 3
	Figure 3:
	Panel b
		Specific			Non-specific
	[P630-TMR] (nM)	Mean	SEM	N	Mean	SEM	N
	3000	0.336474	0.0187519	9	0.117538	0.00159004	8
	1000	0.326929	0.0223422	9	0.106583	0.00156411	8
	333.333	0.308249	0.0219245	9	0.0975222	0.00135119	6
	111.111	0.256163	0.0114739	9	0.100561	0.00134903	6
	37.037	0.191279	0.00753411	9	0.101228	0.00191161	6
	12.3457	0.140998	0.002923	9	0.0998555	0.00222368	6
	4.11523	0.113828	0.00192351	9	0.0964093	0.00200507	6
	1.37174	0.105014	0.00138477	9	0.0987458	0.00178267	6
	0	0.0964858	0.00191301	9	0.099576	0.00133175	6
	Panel c
	Luminescence counts
		1 mg/mL BSA	10 μM Peptide 630
		Mean	Mean	N
	Exp 1	34480	31871	6
	Exp 2	29893	31141	6
	Exp 3	23983	27141	6
	Exp 4	18751	17864	6
	Exp 5	22103	21827	6
	Panel d
		NL-IL23R			NL-IL23R + IL12RB1			HiBit-IL23R + LgBit-IL12RB1
	[P630-TMR] (nM)	Mean	SEM	N	Mean	SEM	N	Mean	SEM	N
	3000	99.0015	1.52805	5	100.024	2.04321	6	100	1.05965	9
	1000	100.336	4.9141	12	106.516	2.95871	13	99.3007	2.27074	9
	333.333	85.3997	4.81469	14	96.8733	5.23724	15	94.7641	3.07121	9
	111.111	64.3078	5.74624	13	80.9844	4.79366	15	71.2465	0.903605	9
	37.037	33.5672	2.9698	14	45.1459	3.20009	14	41.1077	0.919086	9
	12.3457	14.5245	1.68366	14	22.4565	2.25774	14	19.2912	0.955822	9
	4.11523	4.85339	0.538048	14	8.24859	1.00602	14	8.06962	0.624435	9
	1.37174	1.75915	0.216588	14	3.55827	0.465261	14	2.81269	0.619067	9
	0.457247	0.553398	0.118752	9	1.58001	0.299271	9

## Sheet: Figure 4
	Figure 4:
	Panel a
		NL-IL23R			NL-IL23R + IL12RB1
	[IL23] (logM)	Mean	SEM	N	Mean	SEM	N
	-6	29.8512	1.53506	12	100	1.6254	15
	-7	9.60748	1.59428	11	96.1928	2.25226	15
	-8	2.95941	1.8777	10	90.2659	1.90191	15
	-9	2.1093	2.11894	11	85.7521	2.52825	15
	-10	-0.553825	2.38448	11	61.0353	4.47138	15
	-11	1.27437	1.51317	11	15.868	4.3064	15
	-12	5.47293	2.23757	10	-1.71266	3.77309	15
	-13	1.80177	1.53281	11	-1.95017	3.58117	15
	Panel b
		2000 pM			1000 pM			600 pM			100 pM
	[P630] (logM)	Mean	SEM	N	Mean	SEM	N	Mean	SEM	N	Mean	SEM	N			Individual experiment vehicle means
	-4.69897	0.259767	0.00381806	5	0.248466	0.0024462	5	0.251814	0.00179752	5	0.245376	0.00205706	5
	-5.69897	0.272692	0.00308134	5	0.265474	0.00350026	5	0.262229	0.00334827	5	0.252882	0.00407438	5			2000 pM		0.297884	0.297823	0.277356	0.308298	0.312295
	-6.69897	0.289249	0.00584473	5	0.280463	0.00536909	5	0.275874	0.00326632	5	0.261665	0.00401397	5			1000 pM		0.297667	0.296382	0.283291	0.287419	0.319926
	-7.69897	0.29905	0.00586335	5	0.292852	0.00506637	5	0.28964	0.00644741	5	0.269712	0.00533505	5			600 pM		0.298606	0.287727	0.279304	0.285908	0.308298
	-8.69897	0.298935	0.00716993	5	0.293365	0.00522545	5	0.294202	0.00650955	5	0.274646	0.0054183	5			100 pM		0.285618	0.263172	0.26965	0.275285	0.287419
	-9.69897	0.301761	0.00585153	5	0.296155	0.00635585	5	0.292	0.00595348	5	0.275475	0.00595946	5
	-10.699	0.300643	0.007416	5	0.296435	0.00572608	5	0.293528	0.00486265	5	0.272404	0.00510804	5
	-11.699	0.293583	0.00252986	5	0.297379	0.00684725	5	0.292762	0.00595434	5	0.274249	0.0055673	5
	Vehicle	0.298731	0.00605794	5	0.296937	0.00634891	5	0.291969	0.00512758	5	0.276229	0.00462616	5
	Panel c
		2000 pM			1000 pM			600 pM			100 pM
	[P630] (logM)	Mean	SEM	N	Mean	SEM	N	Mean	SEM	N	Mean	SEM	N
	-4.69897	73.172	2.95332	15	94.9675	3.55442	15	86.2025	3.52282	15	101.639	5.39079	15
	-5.69897	45.2135	4.75129	15	61.338	3.29455	15	65.3564	2.68642	15	77.377	5.23591	15
	-6.69897	14.1969	3.63521	15	32.3621	4.1126	15	35.2053	3.99127	15	50.7476	4.65271	15
	-7.69897	-6.19796	3.83524	15	6.14808	3.42751	15	7.78612	3.81087	15	24.3204	5.90788	15
	-8.69897	-4.70612	3.208	15	5.46324	3.02389	15	-2.44051	4.9525	15	9.1877	5.84669	15
	-9.69897	-12.3103	4.07507	15	-3.33678	4.59877	14	1.95111	3.85018	15	5.77482	6.20004	15
	-10.699	-7.97523	3.01408	15	-3.44011	3.16503	14	-2.32191	3.31841	15	18.4725	5.4191	15
	-11.699	2.01623	7.05053	15	-5.28036	4.11601	14	0.853939	3.31406	15	11.5397	4.41877	15
	Panel d
	[IL23-TMR] (nM)	Mean	SEM	N
	2	2540	436.663	4
	1	842.96	168.4	5
	0.6	737.6	126.567	5
	0.1	293.841	175.698	5

## Sheet: Figure 5
	Figure 5:
	Panel a
	[P630] (logM)	Mean	SEM	N
	-4.69897	100.016	0.420018	12
	-5.69897	98.9078	0.495369	12
	-6.69897	89.0568	2.79124	12
	-7.69897	51.2574	1.68884	12
	-8.69897	11.835	2.96005	12
	-9.69897	-0.372745	2.69854	12
	-10.699	3.75713	3.68335	12
	-11.699	1.21725	4.39339	12
	[IL12p40] (logM)	Mean	SEM	N
	-6.30103	7.09615	2.73614	12
	-6.77815	1.02547	2.82526	12
	-7.25527	3.53828	2.07402	12
	-7.73239	-2.12778	1.97352	12
	-8.20952	-0.512255	2.13082	12
	-8.68664	-0.118337	2.45725	12
	-9.16376	-1.64659	3.12126	12
	-9.64088	-3.21412	2.6767	12
	[TEEEQQLY] (logM)	Mean	SEM	N
	-4.09691	-0.767221	3.46934	9
	-4.79588	3.82416	3.88756	9
	-5.49485	1.15718	2.96083	9
	-6.19382	-2.41189	2.49126	9
	-6.89279	-1.93721	2.58358	9
	-7.59176	-4.43181	2.49249	9
	-8.29073	-0.483524	3.09688	9
	-8.9897	-1.85679	2.81738	9
	[IL-23] (logM)	Mean	SEM	N
	-6	100.543	1.59255	15
	-7	96.8292	2.24277	15
	-8	91.2167	1.72387	15
	-9	86.8101	2.3936	15
	-10	61.1085	4.62773	15
	-11	16.7006	4.37911	15
	-12	-0.69187	3.76975	15
	-13	-0.424021	3.37812	15
	[IL12p80] (logM)	Mean	SEM	N
	-6.60206	-16.5778	5.13147	15
	-7.07918	-11.7971	3.16112	15
	-7.5563	-7.02421	1.84054	15
	-8.03342	-9.46634	1.86854	15
	-8.51055	-9.5816	2.43979	15
	-8.98767	-5.54904	2.85846	15
	-9.46479	-7.63399	3.01822	15
	-9.94191	-7.78074	2.23234	15
	Panel b:
		IL23-TMR			P630-TMR
		Mean	SEM	N	Mean	SEM	N
	500 nM IL12p40	76.05	1.15	5	1.03	4.5	4
	250 nM IL12p80	98.72	3.42	5	-16.58	8.61	5
	500 nM IL-12	39.58	11.2	5	-1.26	1.67	5
	200 nM IL23p19	4.66	9.02	4	8.52	6.44	4
	individual means
	IL23-TMR	500 nM IL12p40		77.7805	73.9816	72.7689	76.8617	78.8641
		250 nM IL12p80		86.3087	106.371	103.334	98.5401	99.0276
		500 nM IL-12		44.3711	14.7426	42.5569	77.4067	18.8426
		200 nM IL23p19		-9.04886	-5.49552	30.7553		2.43388
	P630-TMR	500 nM IL12p40		5.12217	11.2932	-3.21162	-9.10181
		250 nM IL12p80		-16.364	-14.263	-43.5434	-19.3672	10.6488
		500 nM IL-12		-7.17882	-2.14824	2.67205	0.719893	-0.35303
		200 nM IL23p19		25.4101	-2.2873	11.6903		-0.715956

## Sheet: Figure 6
	Figure 6:
	Panel b
		Vehicle			5 nM IL-23
	Transfection	Mean	SEM	N	Mean	SEM	N
	NL-IL23R + IL12Rβ1	1281.44	231.748	3	5562.78	1348.71	3
	NL-IL23R (C115Y) + IL12Rβ1	1262.44	246.943	3	1262.44	237.354	3
	IL23R + IL12Rβ1	1608.67	277.071	6	3462.22	1401.19	6
	IL23R (C115Y) + IL12Rβ1	1335.28	79.2077	6	1388.06	70.8626	6
	Indivudual experimental means
	Vehicle
	NL-IL23R + IL12Rβ1	1209.67	829.667	1805
	NL-IL23R (C115Y) + IL12Rβ1	810.667	1140	1836.67
	IL23R + IL12Rβ1	1602.33	1159	3084.33	1279.33	1127.33	1399.67
	IL23R (C115Y) + IL12Rβ1	1520	1095.67	1501	1140	1197	1558
	IL-23 (5nM)
	NL-IL23R + IL12Rβ1	2330.67	6586.67	7771
	NL-IL23R (C115Y) + IL12Rβ1	760	1260.33	1767
	IL23R + IL12Rβ1	2394	1760.67		1431.33	2064.67	2014
	IL23R (C115Y) + IL12Rβ1	1279.33	1494.67	1589.67	1247.67	1140	1577
	Panel c
		Vehicle
	Transfection	Mean	SEM	N		Individual experimental means
	NL-IL23R + IL12Rβ1	336669	65431.1	8		388766	101751	157394	88932.3	472255	446687	405278	632287
	NL-IL23R (C115Y) + IL12Rβ1	199391	52465.2	8		33408.4	23318.1	98424.3	87184.3	336012	311045	261800	443938
	Panel d
		Vehicle
	Transfection	Mean	SEM	N		Individual experimental means
	NL-IL23R + IL12Rβ1	53.9524	3.02807	6		44.1246	43.2754	59.3052	60.8801	60.191	55.938
	NL-IL23R (C115Y) + IL12Rβ1	33.8286	1.02278	5		29.5856		35.243	33.4562	34.7638	36.0947
	Panel e
		Vehicle
	Transfection	Mean	SEM	N		Individual experimental means
	NL-IL23R + IL12Rβ1	0.0554527	0.0179773	3		0.018034	0.018671	0.017275
	NL-IL23R + HT-IL12Rβ1	0.0584417	0.0183092	3		0.094267	0.096278	0.08488
	NL-IL23R(C115Y) + HT-IL12Rβ1	0.0506983	0.0159377	3		0.054057	0.060376	0.04994

## Sheet: Figure 7
Panel a
	NL-IL23R +IL12RB1			NL-IL23R (C115Y) + IL12Rβ1
[IL23-TMR] (nM)	Mean	SEM	N	Mean	SEM	N
25	0.141197	0.00576855	12	0.0040559	0.00150873	14
5	0.150245	0.00674728	12	-0.00272042	0.00238208	14
1	0.108149	0.00672802	12	-0.00210489	0.00201501	14
0.2	0.0348612	0.00520547	12	-0.000661265	0.00172663	14
0.04	5.25833e-05	0.001741	12	0.00398117	0.00149782	14
0.008	-0.00275194	0.00227191	12	0.0033694	0.00176429	14
0.0016	-0.00508342	0.00225294	12	-0.000382861	0.00196818	14
0	-0.00406533	0.00225668	12	-0.000282398	0.00155592	14
Panel b
	NL-IL23R +IL12RB1			NL-IL23R (C115Y) + IL12Rβ1
[P630-TMR] (nM)	Mean	SEM	N	Mean	SEM	N
2000	2.7354	0.176913	11	0.00353518	0.001319	14
500	2.55638	0.14884	12	-0.0013118	0.00190486	14
100	1.69083	0.0948462	12	-0.00464717	0.00177285	14
20	0.685899	0.0580731	12	-0.00640682	0.00242235	14
4	0.161082	0.0388626	12	-0.0092881	0.0020039	14
0.8	-0.000189583	0.0255572	12	-0.00343672	0.00242205	14
0.16	-0.0390203	0.0250226	12	-0.00617202	0.001802	14
0	-0.0519914	0.0234074	12	-0.00681267	0.00210192	14

## Sheet: Figure S1
	Figure S1
		Luminescence values			pmol/well NL
	Transfection	Mean	SEM	N	Mean	SEM	N
	NL-IL12Rβ1 + pc3.1 zeo	81430.1	20301.2	5	0.0145622	0.00363048	5
	NL-IL12Rβ1 + IL23R	176831	32693.6	5	0.0316227	0.00584659	5
	NL-IL23R + pc3.1 zeo	51070.6	16765.8	5	0.00913297	0.00299824	5
	NL-IL23R + IL12Rβ1	23980.7	8227.36	5	0.00428848	0.0014713	5

## Sheet: Figure S2
	Figure S2
	Panel a
		600			300			150			75			50			30
	[IL23] (logM)	Mean	SEM	N	Mean	SEM	N	Mean	SEM	N	Mean	SEM	N	Mean	SEM	N	Mean	SEM	N
	-6										-0.0136859	0.00717474	15
	-7	4e-07	0.0133414	15	6e-07	0.0086667	15	2.66667e-07	0.00729053	15	-4.66667e-07	0.00425077	15	-3.33333e-07	0.00409473	15	-3.33333e-07	0.00409473	15
	-8	0.008993	0.0192583	15	-0.0104029	0.0109907	15	0.0117441	0.00942447	15	0.0172075	0.00398258	15	0.000288733	0.00522828	15	0.000288733	0.00522828	15
	-9	0.0966744	0.0168414	15	0.0646379	0.0218583	15	0.0349811	0.0136234	15	0.0306238	0.00676619	15	0.0194897	0.00821672	15	0.0194897	0.00821672	15
	-10	0.301183	0.0439044	15	0.247032	0.0275264	15	0.172421	0.030058	15	0.0994845	0.0102677	15	0.0696407	0.00963313	15	0.0696407	0.00963313	15
	-11	0.52567	0.0389197	15	0.404665	0.0310049	15	0.319984	0.0182488	15	0.235934	0.0170053	15	0.160375	0.0134622	15	0.160375	0.0134622	15
	-12	0.587546	0.0415771	15	0.431265	0.0150596	15	0.343912	0.0169371	15	0.288563	0.0195794	15	0.192373	0.0226153	15	0.192373	0.0226153	15
	-13	0.612292	0.0477053	15	0.448499	0.0244122	15	0.356629	0.0178468	15	0.290497	0.0212303	15	0.189002	0.0231829	15	0.189002	0.0231829	15
	-14	0.61919	0.0593443	15	0.441072	0.0156886	15	0.331094	0.0120669	15				0.173614	0.0241817	15	0.173614	0.0241817	15
	VEH	0.592692	0.0559189	15	0.42612	0.01502	14	0.331956	0.0139992	15	0.296048	0.0228501	14	0.215584	0.0550526	14	0.215584	0.0550526	14
	Panel b
		600			300			150			75			50			30
	[IL23] (logM)	Mean	SEM	N	Mean	SEM	N	Mean	SEM	N	Mean	SEM	N	Mean	SEM	N	Mean	SEM	N
	-6										100	1.6254	15
	-7	100	2.29081	15	100	1.80705	15	100	2.11002	15	96.1928	2.25226	15	100	1.92238	15	100	9.84783	15
	-8	96.3223	3.57318	15	102.365	2.363	15	97.021	2.65584	15	90.2659	1.90191	15	99.3811	2.82099	15	87.5571	18.6407	15
	-9	83.1231	3.0031	15	85.9091	4.43807	15	90.6186	3.21125	15	85.7521	2.52825	15	89.666	4.34929	15	103.914	16.9827	15
	-10	46.4124	8.07213	15	44.4809	5.3034	15	52.0426	7.18756	15	61.0353	4.47138	15	57.195	6.15718	15	57.6046	8.48801	15
	-11	9.85593	5.37917	15	8.64745	5.70413	15	9.92462	3.57735	15	15.868	4.3064	15	9.26932	4.79867	15	5.52829	8.91353	15
	-12	0.832261	3.66052	15	1.90272	2.60503	15	3.20018	3.15698	15	-1.71266	3.77309	15	-3.09627	3.41199	15	-15.9716	13.4961	14
	-13	-2.31757	3.1562	15	-1.62025	4.51228	15	-0.366308	3.25372	15	-1.95017	3.58117	15	-0.555279	2.19466	15	8.24702	4.0317	14
	-14	-2.93309	3.73373	14	-0.33283	2.83463	15	2.0065	2.57304	13				0.894863	2.25431	14	8.6447	14.7758	13

## Sheet: Figure S3
	Figure S3:
	Panel a
		VEH			5 nM IL-23
	Transfection	Mean	SEM	N	Mean	SEM	N
	NL-IL23R + IL12RB1	0.0179932	0.000403304	3	0.0177611	9.8147e-05	3
	NL-IL23R + HT(618)-IL12RB1	0.0918082	0.0035123	3	0.0795879	0.00315328	3
	NL-IL23R + HT(618)-IL12RB1 (C115Y)	0.0547911	0.00303475	3	0.0527216	0.00435197	3
	Panel b
	Transfection	Mean	SEM	N
	NL-IL23R + IL12RB1	-0.000369	0.000310123	3
	NL-IL23R + HT(618)-IL12RB1	-0.01183	0.00314255	3
	NL-IL23R + HT(618)-IL12RB1 (C115Y)	-0.00189033	0.00167204	3
	Panel c
	Transfection	Mean	SEM	N
	NL-IL23R + IL12RB1	1.96946	1.68075	3
	NL-IL23R + HT(618)-IL12RB1	12.7355	3.18311	3
	NL-IL23R + HT(618)-IL12RB1 (C115Y)	3.61906	3.04138	3
